# Supplementary material for: Salmonella enterica as a Complementary Model to LPS for Immune Stress in Weaned Piglets: Systemic and Intestinal Alterations
Source: Animals (Basel). 2026 Jan 20;16(2):311. doi: 10.3390/ani16020311 (PMC12837481; doi:10.3390/ani16020311)
Supplement: Supplementary file 1 [file animals-16-00311-s001.zip]

Archive with 1 entries (1 files):
- animals-4056309-supplementary.pdf
